# Supplementary material for: Stable genetic structure and connectivity in pollution-adapted and nearby pollution-sensitive populations of Fundulus heteroclitus
Source: R Soc Open Sci. 2018 May 9;5(5):171532. doi: 10.1098/rsos.171532 (PMC5990737; doi:10.1098/rsos.171532)
Supplement: Microsatellite data [file rsos171532supp2.xls]

## Sheet: microsat data
Leann Barnes
		FhATG-17		FhATG-4		FhATG-18		FhATG-2		FhATG-B101		FhATG-20		FhATG-6		FhATG-B128
site	sample	Allele 1	Allele 2	Allele 1	Allele 2	Allele 1	Allele 2	Allele 1	Allele 2	Allele 1	Allele 2	Allele 1	Allele 2	Allele 1	Allele 2	Allele 1	Allele 2
WI 2007	1	135	138	144	148	149	152	65	65	100	100	117	120	190	190	129	129
WI 2007	2	138	145	148	148	145	149	65	65	100	100	111	120	190	190	129	141
WI 2007	3	135	145	144	148	145	159	65	65	100	100	117	120	190	190	129	141
WI 2007	4	135	135	144	148	149	149	65	65	100	100	111	133	190	190	129	129
WI 2007	5	135	138	148	148	145	149	65	65	100	100	117	117	190	190	129	141
WI 2007	6	138	138	144	148	149	149	62	65	100	106	111	111	190	190	129	129
WI 2007	7	129	138	148	148	152	155	65	65	100	100	117	117	190	190	129	141
WI 2007	8	135	138	148	148	149	149	65	65	100	100	108	111	190	190	129	141
WI 2007	9	145	145	148	148	149	152	65	65	100	106	111	120	190	190	129	129
WI 2007	10	135	138	148	151	145	149	65	65	106	100	117	117	190	190	129	129
WI 2007	11	138	138	148	148	149	159	65	65	100	100	111	117	190	190	129	141
WI 2007	13	135	138	148	151	149	152	65	65	100	100	108	111	190	190	129	129
WI 2007	14	136	136	144	151	149	152	65	65	100	106	108	111	190	190	139	141
WI 2007	15	135	135	148	148	145	149	65	65	100	106	111	111	190	193	129	129
WI 2007	17	145	145	148	148	152	152	65	65	100	100	111	111	190	190	129	141
WI 2007	18	135	145	144	144	145	149	65	65	100	100	108	117	190	190	129	129
WI 2007	19	135	138	148	148	149	155	65	65	100	106	111	111	190	190	129	141
WI 2007	20	135	138	148	148	149	149	65	65	100	106	111	117	190	193	129	129
WI 2007	21	135	145	148	148	149	152	65	65	100	100	117	117	190	190	129	129
WI 2007	22	135	145	148	148	152	155	65	65	100	100	108	111	190	190	129	141
WI 2007	25	135	138	148	148	149	152	65	65	100	100	108	117	190	190	129	129
WI 2007	26					149	149	65	65	100	100	111	117	190	190	129	129
WI 2007	27	135	138	148	151	149	152	65	65	100	100	108	117	190	190	129	141
WI 2007	28	135	138	148	148	149	149	65	65	100	100	108	117	190	190	129	141
WI 2007	29	135	135	148	148	149	152	65	65	100	100	117	117	190	190	129	141
WI 2007	30	138	138	144	148	149	152	65	65	100	100	108	117	190	190	129	141
WI 2007	32	138	138	148	148	149	149	65	65	100	100	117	117	190	190	129	141
WI 2007	34	145	145	144	148	149	149	65	65	100	100	111	111	190	190	136	141
WI 2007	37	135	138	148	148	152	155	65	65	100	100	111	111	184	190	129	141
WI 2007	38	135	138	148	148	149	152	65	65	100	100	108	111	190	190	129	141
WI 2007	40	138	145	144	144	149	152	65	65	100	106	117	117	190	193	129	141
WI 1999	2	135	135	144	148	152	152	65	65	100	100	111	120	190	190	129	141
WI 1999	5	135	135	144	144	149	149	65	65	100	106	111	117	190	190	129	141
WI 1999	7	135	145	148	148	149	149	65	65	100	100	111	117	190	193	141	141
WI 1999	8	136	145	148	148	149	155	65	65	100	100	111	120	190	190	129	141
WI 1999	11	135	145	148	148	149	149	65	65	100	100	117	117	190	190	129	141
WI 1999	12	138	152	144	148	149	152	65	65	100	106	108	117	190	190	129	129
WI 1999	13	135	135	148	148	149	149	65	65	100	100	117	117	190	190	129	129
WI 1999	14	145	145	148	148	145	152	65	65	100	100	108	117	190	193	129	141
WI 1999	15	135	138	148	148	145	152	65	65	100	100	117	133	190	193	129	141
WI 1999	16	135	138	148	148	145	149	65	65	100	100	111	111			129	141
WI 1999	17	135	135	144	148	152	155	65	65	103	106	111	117	190	190	129	129
WI 1999	18	145	145	144	148	149	149	65	65	100	106	117	117	190	190	129	141
WI 1999	19	138	138	148	148	145	155	65	65	100	106	117	117	190	190	129	141
WI 1999	20	135	138	148	148	149	152	65	65	100	106	108	117	190	190	129	141
WI 1999	21	135	138	144	148	152	162	65	65	100	106	108	120	190	193	129	141
WI 1999	22	135	138	144	148	152	152	65	65	100	100	108	120	190	190	141	141
WI 1999	23	135	138	144	148	149	149	65	65	100	100	117	117	184	190	129	141
WI 1999	24	135	135	148	148	149	155	65	65	100	106	111	117	190	190	129	141
WI 1999	25	138	145	148	148	145	149	65	65	100	100	111	117	190	190	129	141
WI 1999	26	138	145	144	148	149	149	65	65	100	100	111	120	190	190	141	141
WI 1999	27	135	138	151	151	149	152	65	65	100	100	111	117	190	190	129	129
WI 1999	28	145	145	148	151	149	152	65	65	100	106	108	117			129	141
WI 1999	29	135	138	144	148	149	152	65	65	100	106	117	117	190	190	129	129
WI 1999	30	135	135	148	148	149	149	65	65	100	100	108	117	190	190	141	148
WI 1999	31	138	145	148	148	149	149	65	65	100	106	108	111	190	190	129	129
WI 1999	32	135	138	148	148	149	152	65	65	100	100	108	111	190	190	129	129
WI 1999	33	135	135	148	148	141	152	65	65	100	100	108	108	190	190	129	141
WI 1999	35	135	135	148	148	149	152	65	65	100	100	111	117	190	190	129	141
WI 1999	36	135	138	148	151	149	149	65	65	100	100	117	133	184	190	129	141
WI 1999	38	145	145	144	148	149	149	65	65	100	100	108	117	190	190	129	141
WI 1999	39	138	145	144	148	149	149	65	65	100	100	117	117	190	190	129	129
NBH 2008	18	135	135	148	148	152	152	65	65	100	106	111	117	190	190	129	141
NBH 2008	19	135	135	148	148	149	149	65	65	100	112	111	111	190	190	141	141
NBH 2008	20	138	145	148	148	149	149	65	65	100	100	111	111	190	190	129	141
NBH 2008	21	135	138	144	148	149	149	65	65	100	100	117	117	190	193	141	141
NBH 2008	22	135	138	144	151	149	155	65	65	100	100	108	120	190	190	129	129
NBH 2008	23	135	145	144	148	149	149	65	65	100	100	111	117	190	190	129	129
NBH 2008	24	135	138	148	148	149	149	65	65	100	103	117	133	184	190	129	129
NBH 2008	25	135	135	148	151							111	117	190	190	129	141
NBH 2008	26	135	136	148	148	145	152	65	65	100	100	117	117	190	190	129	129
NBH 2008	27	135	145	148	148	149	152	65	65	100	100	111	117	190	190	129	141
NBH 2008	28	135	145	148	148	149	149	65	65	100	100	111	111	190	190	136	141
NBH 2008	29	135	145	148	148	141	149	65	65	100	100	111	111	190	190	129	129
NBH 2008	30	135	135	144	148	152	155	65	65	100	100	117	117	190	190	129	141
NBH 2008	31	135	138	148	151	149	152	65	65	100	100	111	111	190	190	129	141
NBH 2008	32	138	138	148	148	149	149	65	65	100	100	111	117	190	190	129	141
NBH 2008	33	135	138	148	148	145	152	65	65	100	100	111	117	190	190	129	129
NBH 2008	34	135	135	148	151	149	152	65	65	100	100	111	111	190	190	129	129
NBH 2008	35	138	145	144	148	152	162	65	65	100	106	111	117	190	190	129	141
NBH 2008	36	135	135	151	151	149	149	65	65	100	100	108	111	190	190	129	141
NBH 2008	37	135	138	144	144	149	152	65	65	100	103	111	117	190	190	129	141
NBH 2008	38	135	145	148	148							111	117	190	190	129	129
NBH 2008	39	135	138	144	148	149	152	65	65	100	100	111	117	190	190	129	141
NBH 2008	40	135	138	148	148	152	159	65	65	100	100	108	108	190	190	129	141
NBH 2008	41	135	138	148	148	149	152	65	65	100	100	108	111	190	190	129	139
NBH 2008	42	135	135	148	148	149	152	65	65	100	100	111	117	193	196	129	129
NBH 2008	43	138	145	144	148	149	149	62	65	100	100	111	111	190	190	129	141
NBH 2008	44	135	138	148	148	145	145	65	65	100	106	111	111	190	190	129	129
NBH 2008	45	135	135	148	151	149	152	65	65	100	100	111	117	190	190	129	129
NBH 2008	46	135	142	144	148	149	152	62	65	100	100	108	108	190	190	129	129
NBH 2008	47	138	138	148	148	141	149	65	65			111	111	190	190	129	129
NBH 2008	48	135	135	148	148	152	155	65	71	100	100	111	111			129	129
NBH 2008	49	135	138	148	148	152	152	65	65	115	112	111	117	190	190	129	129
NBH 2008	56	135	138	148	148			62	62			111	117	190	190	129	139
NBH 2000	3	135	138	148	148	149	149	65	65	100	103	111	117	190	190	129	129
NBH 2000	4	138	138	148	148	149	149	65	65	100	100	117	117	190	190	129	141
NBH 2000	5	135	145	144	148	149	149	65	65	100	106	111	111	190	190	129	129
NBH 2000	14	135	135	144	148	149	155	65	65	100	100	117	117	190	190	129	141
NBH 2000	15	135	138	144	148							111	117	190	190	129	129
NBH 2000	16	135	145	144	148	145	155	65	65	100	100	111	117	190	190	129	141
NBH 2000	17	135	135	148	148	149	152	65	65	100	100	111	133	190	190	141	141
NBH 2000	25	135	138	144	148	149	152	65	65	100	106	108	111	190	193	129	141
NBH 2000	26	135	145	144	148							111	111	190	193	129	141
NBH 2000	27	135	135	144	144	145	149	65	65	100	100	111	111	190	190	129	141
NBH 2000	29	138	138	144	148	145	149	65	65	100	100	111	117	190	190	141	141
NBH 2000	37	135	145	148	148	149	152	65	65	100	100	117	120	190	190	129	141
NBH 2000	38	138	138	144	148	149	152	65	65	100	100	108	111	190	190	129	141
NBH 2000	39	135	145	144	144	145	149	62	65	100	106	111	117	190	190	129	141
NBH 2000	40	135	145	148	148	152	155	65	65	100	100	117	120	190	190	129	129
NBH 2000	41	135	138	148	148	149	152	65	65	100	100	108	111	190	190	129	129
NBH 2000	50	135	135	144	148	149	152	65	65	100	100	111	111	190	190	129	129
NBH 2000	51	135	145	148	148	149	155	65	65	100	100	111	117	184	193	129	129
NBH 2000	52	135	135	144	148	145	149	65	68	100	100	111	117	190	190	129	129
NBH 2000	53	135	138	148	148	149	152	65	65	100	106	111	111	190	190	129	129
NBH 2000	62	135	145	148	151	149	149	65	65	100	100	111	117	190	190	129	141
NBH 2000	63	135	138	148	148	152	152	65	65	100	106	111	117	190	190	129	141
NBH 2000	64	135	135	148	151	149	149	65	65	100	100	108	117	190	190	129	141
NBH 2000	65	135	135	148	148	149	152	65	65	100	100	111	111	190	190	129	141
NBH 2000	74	135	145	148	148	149	155	65	65	100	100	111	120	190	190	129	141
NBH 2000	75	135	138	148	148	149	152	65	65	100	100	111	111	190	190	129	141
NBH 2000	77	135	138	144	144	145	149	65	65	100	106	117	117	190	190	129	141
NBH 2000	86	135	135	148	148	149	152	65	65	100	100	117	117	190	190	129	141
NBH 2000	87	145	145	148	151	149	152	65	71	100	100	111	111	190	190	129	141
NBH 2000	88	145	145	148	148	152	155	65	65	100	100	111	117	190	190	129	129
NBH 2000	89	135	138	148	148	145	149	65	65	100	100	117	127	190	190	141	141

## Sheet: plate info
					FhATG-17		FhATG-4					FhATG-18		FhATG-2		FhATG-B101					FhATG-20		FhATG-6		FhATG-B128
site	sample		Plate	Well	Allele 1	Allele 2	Allele 1	Allele 2		Plate	Well	Allele 1	Allele 2	Allele 1	Allele 2	Allele 1	Allele 2		Plate	Well	Allele 1	Allele 2	Allele 1	Allele 2	Allele 1	Allele 2
WI 2007	1		Plate1	A1	135	138	144	148		Plate2	A1	149	152	65	65	100	100		Plate3	A1	117	120	190	190	129	129
WI 2007	2		Plate1	A2	138	145	148	148		Plate2	A2	145	149	65	65	100	100		Plate3	A2	111	120	190	190	129	141
WI 2007	3		Plate1	A3	135	145	144	148		Plate2	A3	145	159	65	65	100	100		Plate3	A3	117	120	190	190	129	141
WI 2007	4		Plate1	A4	135	135	144	148		Plate2	A4	149	149	65	65	100	100		Plate3	A4	111	133	190	190	129	129
WI 2007	5		Plate1	A5	135	138	148	148		Plate2	A5	145	149	65	65	100	100		Plate3	A5	117	117	190	190	129	141
WI 2007	6		Plate1	A6	138	138	144	148		Plate2	A6	149	149	62	65	100	106		Plate3	A6	111	111	190	190	129	129
WI 2007	7		Plate1	A7	129	138	148	148		Plate2	A7	152	155	65	65	100	100		Plate3	A7	117	117	190	190	129	141
WI 2007	8		Plate1	A8	135	138	148	148		Plate2	A8	149	149	65	65	100	100		Plate3	A8	108	111	190	190	129	141
WI 2007	9		Plate1	A9	145	145	148	148		Plate2	A9	149	152	65	65	100	106		Plate3	A9	111	120	190	190	129	129
WI 2007	10		Plate1	A10	135	138	148	151		Plate2	A10	145	149	65	65	106	100		Plate3	A10	117	117	190	190	129	129
WI 2007	11		Plate1	A11	138	138	148	148		Plate2	A11	149	159	65	65	100	100		Plate3	A11	111	117	190	190	129	141
WI 2007	13		Plate1	A12	135	138	148	151		Plate2	A12	149	152	65	65	100	100		Plate3	A12	108	111	190	190	129	129
WI 2007	14		Plate1	B1	136	136	144	151		Plate2	B1	149	152	65	65	100	106		Plate3	B1	108	111	190	190	139	141
WI 2007	15		Plate1	B2	135	135	148	148		Plate2	B2	145	149	65	65	100	106		Plate3	B2	111	111	190	193	129	129
WI 2007	17		Plate1	B3	145	145	148	148		Plate2	B3	152	152	65	65	100	100		Plate3	B3	111	111	190	190	129	141
WI 2007	18		Plate1	B4	135	145	144	144		Plate2	B4	145	149	65	65	100	100		Plate3	B4	108	117	190	190	129	129
WI 2007	19		Plate1	B5	135	138	148	148		Plate2	B5	149	155	65	65	100	106		Plate3	B5	111	111	190	190	129	141
WI 2007	20		Plate1	B6	135	138	148	148		Plate2	B6	149	149	65	65	100	106		Plate3	B6	111	117	190	193	129	129
WI 2007	21		Plate1	B7	135	145	148	148		Plate2	B7	149	152	65	65	100	100		Plate3	B7	117	117	190	190	129	129
WI 2007	22		Plate1	B8	135	145	148	148		Plate2	B8	152	155	65	65	100	100		Plate3	B8	108	111	190	190	129	141
WI 2007	25		Plate1	B9	135	138	148	148		Plate2	B9	149	152	65	65	100	100		Plate3	B9	108	117	190	190	129	129
WI 2007	26		Plate1	B10	no data		no data			Plate2	B10	149	149	65	65	100	100		Plate3	B10	111	117	190	190	129	129
WI 2007	27		Plate1	B11	135	138	148	151		Plate2	B11	149	152	65	65	100	100		Plate3	B11	108	117	190	190	129	141
WI 2007	28		Plate1	B12	135	138	148	148		Plate2	B12	149	149	65	65	100	100		Plate3	B12	108	117	190	190	129	141
WI 2007	29		Plate1	C1	135	135	148	148		Plate2	C1	149	152	65	65	100	100		Plate3	C1	117	117	190	190	129	141
WI 2007	30		Plate1	C2	138	138	144	148		Plate2	C2	149	152	65	65	100	100		Plate3	C2	108	117	190	190	129	141
WI 2007	32		Plate1	C3	138	138	148	148		Plate2	C3	149	149	65	65	100	100		Plate3	C3	117	117	190	190	129	141
WI 2007	34		Plate1	C4	145	145	144	148		Plate2	C4	149	149	65	65	100	100		Plate3	C4	111	111	190	190	136	141
WI 2007	37		Plate1	C5	135	138	148	148		Plate2	C5	152	155	65	65	100	100		Plate3	C5	111	111	184	190	129	141
WI 2007	38		Plate1	C6	135	138	148	148		Plate2	C6	149	152	65	65	100	100		Plate3	C6	108	111	190	190	129	141
WI 2007	40		Plate1	C7	138	145	144	144		Plate2	C7	149	152	65	65	100	106		Plate3	C7	117	117	190	193	129	141
WI 1999	2		Plate1	E1	135	135	144	148		Plate2	E1	152	152	65	65	100	100		Plate3	E1	111	120	190	190	129	141
WI 1999	5		Plate1	E2	135	135	144	144		Plate2	E2	149	149	65	65	100	106		Plate3	E2	111	117	190	190	129	141
WI 1999	7		Plate1	E3	135	145	148	148		Plate2	E3	149	149	65	65	100	100		Plate3	E3	111	117	190	193	141	141
WI 1999	8		Plate1	E4	136	145	148	148		Plate2	E4	149	155	65	65	100	100		Plate3	E4	111	120	190	190	129	141
WI 1999	11		Plate1	E5	135	145	148	148		Plate2	E5	149	149	65	65	100	100		Plate3	E5	117	117	190	190	129	141
WI 1999	12		Plate1	E6	138	152	144	148		Plate2	E6	149	152	65	65	100	106		Plate3	E6	108	117	190	190	129	129
WI 1999	13		Plate1	E8	135	135	148	148		Plate2	E7	149	149	65	65	100	100		Plate3	E7	117	117	190	190	129	129
WI 1999	14		Plate1	E8	145	145	148	148		Plate2	E8	145	152	65	65	100	100		Plate3	E8	108	117	190	193	129	141
WI 1999	15		Plate1	E9	135	138	148	148		Plate2	E9	145	152	65	65	100	100		Plate3	E9	117	133	190	193	129	141
WI 1999	16		Plate1	E10	135	138	148	148		Plate2	E10	145	149	65	65	100	100		Plate3	E10	111	111			129	141
WI 1999	17		Plate1	E11	135	135	144	148		Plate2	E11	152	155	65	65	103	106		Plate3	E11	111	117	190	190	129	129
WI 1999	18		Plate1	E12	145	145	144	148		Plate2	E12	149	149	65	65	100	106		Plate3	E12	117	117	190	190	129	141
WI 1999	19		Plate1	F1	138	138	148	148		Plate2	F1	145	155	65	65	100	106		Plate3	F1	117	117	190	190	129	141
WI 1999	20		Plate1	F2	135	138	148	148		Plate2	F2	149	152	65	65	100	106		Plate3	F2	108	117	190	190	129	141
WI 1999	21		Plate1	F3	135	138	144	148		Plate2	F3	152	162	65	65	100	106		Plate3	F3	108	120	190	193	129	141
WI 1999	22		Plate1	F4	135	138	144	148		Plate2	F4	152	152	65	65	100	100		Plate3	F4	108	120	190	190	141	141
WI 1999	23		Plate1	F5	135	138	144	148		Plate2	F5	149	149	65	65	100	100		Plate3	F5	117	117	184	190	129	141
WI 1999	24		Plate1	F6	135	135	148	148		Plate2	F6	149	155	65	65	100	106		Plate3	F6	111	117	190	190	129	141
WI 1999	25		Plate1	F8	138	145	148	148		Plate2	F7	145	149	65	65	100	100		Plate3	F7	111	117	190	190	129	141
WI 1999	26		Plate1	F8	138	145	144	148		Plate2	F8	149	149	65	65	100	100		Plate3	F8	111	120	190	190	141	141
WI 1999	27		Plate1	F9	135	138	151	151		Plate2	F9	149	152	65	65	100	100		Plate3	F9	111	117	190	190	129	129
WI 1999	28		Plate1	F10	145	145	148	151		Plate2	F10	149	152	65	65	100	106		Plate3	F10	108	117			129	141
WI 1999	29		Plate1	F11	135	138	144	148		Plate2	F11	149	152	65	65	100	106		Plate3	F11	117	117	190	190	129	129
WI 1999	30		Plate1	F12	135	135	148	148		Plate2	F12	149	149	65	65	100	100		Plate3	F12	108	117	190	190	141	148
WI 1999	31		Plate1	G1	138	145	148	148		Plate2	G1	149	149	65	65	100	106		Plate3	G1	108	111	190	190	129	129
WI 1999	32		Plate1	G2	135	138	148	148		Plate2	G2	149	152	65	65	100	100		Plate3	G2	108	111	190	190	129	129
WI 1999	33		Plate1	G3	135	135	148	148		Plate2	G3	141	152	65	65	100	100		Plate3	G3	108	108	190	190	129	141
WI 1999	35		Plate1	G4	135	135	148	148		Plate2	G4	149	152	65	65	100	100		Plate3	G4	111	117	190	190	129	141
WI 1999	36		Plate1	G5	135	138	148	151		Plate2	G5	149	149	65	65	100	100		Plate3	G5	117	133	184	190	129	141
WI 1999	38		Plate1	G6	145	145	144	148		Plate2	G6	149	149	65	65	100	100		Plate3	G6	108	117	190	190	129	141
WI 1999	39		Plate1	G7	138	145	144	148		Plate2	G7	149	149	65	65	100	100		Plate3	G7	117	117	190	190	129	129
NBH 2008	18		Plate4	A1	135	135	148	148		Plate5	A1	152	152	65	65	100	106		Plate6	A1	111	117	190	190	129	141
NBH 2008	19		Plate4	A2	135	135	148	148		Plate5	A2	149	149	65	65	100	112		Plate6	A2	111	111	190	190	141	141
NBH 2008	20		Plate4	A3	138	145	148	148		Plate5	A3	149	149	65	65	100	100		Plate6	A3	111	111	190	190	129	141
NBH 2008	21		Plate4	A4	135	138	144	148		Plate5	A4	149	149	65	65	100	100		Plate6	A4	117	117	190	193	141	141
NBH 2008	22		Plate4	A5	135	138	144	151		Plate5	A5	149	155	65	65	100	100		Plate6	A5	108	120	190	190	129	129
NBH 2008	23		Plate4	A6	135	145	144	148		Plate5	A6	149	149	65	65	100	100		Plate6	A6	111	117	190	190	129	129
NBH 2008	24		Plate4	A7	135	138	148	148		Plate5	A7	149	149	65	65	100	103		Plate6	A7	117	133	184	190	129	129
NBH 2008	25		Plate4	A8	135	135	148	151		Plate5	A8								Plate6	A8	111	117	190	190	129	141
NBH 2008	26		Plate4	A9	135	136	148	148		Plate5	A9	145	152	65	65	100	100		Plate6	A9	117	117	190	190	129	129
NBH 2008	27		Plate4	A10	135	145	148	148		Plate5	A10	149	152	65	65	100	100		Plate6	A10	111	117	190	190	129	141
NBH 2008	28		Plate4	A11	135	145	148	148		Plate5	A11	149	149	65	65	100	100		Plate6	A11	111	111	190	190	136	141
NBH 2008	29		Plate4	A12	135	145	148	148		Plate5	A12	141	149	65	65	100	100		Plate6	A12	111	111	190	190	129	129
NBH 2008	30		Plate4	B1	135	135	144	148		Plate5	B1	152	155	65	65	100	100		Plate6	B1	117	117	190	190	129	141
NBH 2008	31		Plate4	B2	135	138	148	151		Plate5	B2	149	152	65	65	100	100		Plate6	B2	111	111	190	190	129	141
NBH 2008	32		Plate4	B3	138	138	148	148		Plate5	B3	149	149	65	65	100	100		Plate6	B3	111	117	190	190	129	141
NBH 2008	33		Plate4	B4	135	138	148	148		Plate5	B4	145	152	65	65	100	100		Plate6	B4	111	117	190	190	129	129
NBH 2008	34		Plate4	B5	135	135	148	151		Plate5	B5	149	152	65	65	100	100		Plate6	B5	111	111	190	190	129	129
NBH 2008	35		Plate4	B6	138	145	144	148		Plate5	B6	152	162	65	65	100	106		Plate6	B6	111	117	190	190	129	141
NBH 2008	36		Plate4	B7	135	135	151	151		Plate5	B7	149	149	65	65	100	100		Plate6	B7	108	111	190	190	129	141
NBH 2008	37		Plate4	B8	135	138	144	144		Plate5	B8	149	152	65	65	100	103		Plate6	B8	111	117	190	190	129	141
NBH 2008	38		Plate4	B9	135	145	148	148		Plate5	B9								Plate6	B9	111	117	190	190	129	129
NBH 2008	39		Plate4	B10	135	138	144	148		Plate5	B10	149	152	65	65	100	100		Plate6	B10	111	117	190	190	129	141
NBH 2008	40		Plate4	B11	135	138	148	148		Plate5	B11	152	159	65	65	100	100		Plate6	B11	108	108	190	190	129	141
NBH 2008	41		Plate4	B12	135	138	148	148		Plate5	B12	149	152	65	65	100	100		Plate6	B12	108	111	190	190	129	139
NBH 2008	42		Plate4	C1	135	135	148	148		Plate5	C1	149	152	65	65	100	100		Plate6	C1	111	117	193	196	129	129
NBH 2008	43		Plate4	C2	138	145	144	148		Plate5	C2	149	149	62	65	100	100		Plate6	C2	111	111	190	190	129	141
NBH 2008	44		Plate4	C3	135	138	148	148		Plate5	C3	145	145	65	65	100	106		Plate6	C3	111	111	190	190	129	129
NBH 2008	45		Plate4	C4	135	135	148	151		Plate5	C4	149	152	65	65	100	100		Plate6	C4	111	117	190	190	129	129
NBH 2008	46		Plate4	C5	135	142	144	148		Plate5	C5	149	152	62	65	100	100		Plate6	C5	108	108	190	190	129	129
NBH 2008	47		Plate4	C6	138	138	148	148		Plate5	C6	141	149	65	65				Plate6	C6	111	111	190	190	129	129
NBH 2008	48		Plate4	C7	135	135	148	148		Plate5	C7	152	155	65	71	100	100		Plate6	C7	111	111			129	129
NBH 2008	49		Plate4	C8	135	138	148	148		Plate5	C8	152	152	65	65	115	112		Plate6	C8	111	117	190	190	129	129
NBH 2008	56		Plate4	C9	135	138	148	148		Plate5	C9			62	62				Plate6	C9	111	117	190	190	129	139
NBH 2000	3		Plate4	E1	135	138	148	148		Plate5	E1	149	149	65	65	100	103		Plate6	E1	111	117	190	190	129	129
NBH 2000	4		Plate4	E2	138	138	148	148		Plate5	E2	149	149	65	65	100	100		Plate6	E2	117	117	190	190	129	141
NBH 2000	5		Plate4	E3	135	145	144	148		Plate5	E3	149	149	65	65	100	106		Plate6	E3	111	111	190	190	129	129
NBH 2000	14		Plate4	E4	135	135	144	148		Plate5	E4	149	155	65	65	100	100		Plate6	E4	117	117	190	190	129	141
NBH 2000	15		Plate4	E5	135	138	144	148		Plate5	E5								Plate6	E5	111	117	190	190	129	129
NBH 2000	16		Plate4	E6	135	145	144	148		Plate5	E6	145	155	65	65	100	100		Plate6	E6	111	117	190	190	129	141
NBH 2000	17		Plate4	E7	135	135	148	148		Plate5	E7	149	152	65	65	100	100		Plate6	E7	111	133	190	190	141	141
NBH 2000	25		Plate4	E8	135	138	144	148		Plate5	E8	149	152	65	65	100	106		Plate6	E8	108	111	190	193	129	141
NBH 2000	26		Plate4	E9	135	145	144	148		Plate5	E9								Plate6	E9	111	111	190	193	129	141
NBH 2000	27		Plate4	E10	135	135	144	144		Plate5	E10	145	149	65	65	100	100		Plate6	E10	111	111	190	190	129	141
NBH 2000	29		Plate4	E11	138	138	144	148		Plate5	E11	145	149	65	65	100	100		Plate6	E11	111	117	190	190	141	141
NBH 2000	37		Plate4	E12	135	145	148	148		Plate5	E12	149	152	65	65	100	100		Plate6	E12	117	120	190	190	129	141
NBH 2000	38		Plate4	F1	138	138	144	148		Plate5	F1	149	152	65	65	100	100		Plate6	F1	108	111	190	190	129	141
NBH 2000	39		Plate4	F2	135	145	144	144		Plate5	F2	145	149	62	65	100	106		Plate6	F2	111	117	190	190	129	141
NBH 2000	40		Plate4	F3	135	145	148	148		Plate5	F3	152	155	65	65	100	100		Plate6	F3	117	120	190	190	129	129
NBH 2000	41		Plate4	F4	135	138	148	148		Plate5	F4	149	152	65	65	100	100		Plate6	F4	108	111	190	190	129	129
NBH 2000	50		Plate4	F5	135	135	144	148		Plate5	F5	149	152	65	65	100	100		Plate6	F5	111	111	190	190	129	129
NBH 2000	51		Plate4	F6	135	145	148	148		Plate5	F6	149	155	65	65	100	100		Plate6	F6	111	117	184	193	129	129
NBH 2000	52		Plate4	F7	135	135	144	148		Plate5	F7	145	149	65	68	100	100		Plate6	F7	111	117	190	190	129	129
NBH 2000	53		Plate4	F8	135	138	148	148		Plate5	F8	149	152	65	65	100	106		Plate6	F8	111	111	190	190	129	129
NBH 2000	62		Plate4	F9	135	145	148	151		Plate5	F9	149	149	65	65	100	100		Plate6	F9	111	117	190	190	129	141
NBH 2000	63		Plate4	F10	135	138	148	148		Plate5	F10	152	152	65	65	100	106		Plate6	F10	111	117	190	190	129	141
NBH 2000	64		Plate4	F11	135	135	148	151		Plate5	F11	149	149	65	65	100	100		Plate6	F11	108	117	190	190	129	141
NBH 2000	65		Plate4	F12	135	135	148	148		Plate5	F12	149	152	65	65	100	100		Plate6	F12	111	111	190	190	129	141
NBH 2000	74		Plate4	G1	135	145	148	148		Plate5	G1	149	155	65	65	100	100		Plate6	G1	111	120	190	190	129	141
NBH 2000	75		Plate4	G2	135	138	148	148		Plate5	G2	149	152	65	65	100	100		Plate6	G2	111	111	190	190	129	141
NBH 2000	77		Plate4	G3	135	138	144	144		Plate5	G3	145	149	65	65	100	106		Plate6	G3	117	117	190	190	129	141
NBH 2000	86		Plate4	G4	135	135	148	148		Plate5	G4	149	152	65	65	100	100		Plate6	G4	117	117	190	190	129	141
NBH 2000	87		Plate4	G5	145	145	148	151		Plate5	G5	149	152	65	71	100	100		Plate6	G5	111	111	190	190	129	141
NBH 2000	88		Plate4	G6	145	145	148	148		Plate5	G6	152	155	65	65	100	100		Plate6	G6	111	117	190	190	129	129
NBH 2000	89		Plate4	G7	135	138	148	148		Plate5	G7	145	149	65	65	100	100		Plate6	G7	117	127	190	190	141	141
